# Supplementary material for: A Genome-Wide Association Study Confirms VKORC1, CYP2C9, and CYP4F2 as Principal Genetic Determinants of Warfarin Dose
Source: PLoS Genet. 2009 Mar 20;5(3):e1000433. doi: 10.1371/journal.pgen.1000433 (PMC2652833; doi:10.1371/journal.pgen.1000433)
Supplement: Table S1 — Multivariate regression results for 40 SNPs followed-up after GWAS. Unlike rs2108622 of CYP4F2, none of these 40 SNPs exhibited statistical significance after correction for multiple testing. See main text for more details. (0.03 MB XLS) [file pgen.1000433.s003.xls]

## Sheet: Table S1
Table S1. Multivariate regression results for 40 SNPs followed-up after GWAS.
Chromosome			minor allele	Major allele	minor allele frequency		Panels
	Position	SNP					GWAS (1053)			Follow-up (588)			Combined (1641)			Genes within 200kb
							Effecta	P-value		Effecta	P-valueb		Effecta	P-value
1	36529078	rs4653175	G	A	0.243709		-0.1557	7.487e-05		-0.0150832	0.404928		-0.109819	0.0010579		SLC25A21 SMAD9 ADPRHL2 SPRED1 KRT23 COL8A2 FLJ14213 KRT39 TRAPPC3 KRT40 MAP7D1 KRTAP3-3 KRTAP3-2 KRTAP3-1 ALG5 KRTAP1-5 KRTAP1-3 KRTAP1-1 KRTAP2-1 TSHZ3 THRAP3 TRAF6 EXOSC8 KRTAP2-4 FAM48A KRTAP4-11 KRTAP4-12 FAM98B C1orf113 RAG1 KRTAP4-5 C1orf78 RASGRP1 KRTAP4-4 RAG2 C11orf74 CSNK1A1L KRTAP4-3 STK40 KRTAP4-2 KRTAP4-1 LSM10 KRTAP9-2 KRTAP9-3 KRTAP9-9 KRTAP9-8 C1orf102 KRTAP9-4 MRPS15 CSF3R KRTAP1…
1	197320763	rs2360964	G	T	0.407216		-0.1362	0.0001346		-0.0572613	0.144494		-0.109962	0.000230415		none
1	238665510	rs4659573	G	A	0.325722		0.1372	0.0001316		0.0919539	0.0547582		0.117859	0.000125675		FMN2 GREM2
2	43290258	rs2052927	G	A	0.49534		-0.1404	7.506e-05		0.062191	0.8755		-0.060713	0.0410483		STK4 WDR4 KCNS1 WFDC5 WFDC12 NDUFV3 PI3 LDOC1L PKNOX1 SEMG1 SEMG2 ZFP36L2 THADA SLPI LOC388910 CBS MATN4 RBPJL U2AF1 SDC4 SYS1 C20orf10 PRR5 CRYAA DBNDD2 PIGT LOC553158
2	53743371	rs11889094	T	C	0.449208		-0.1468	2.316e-05		-0.016943	0.381182		-0.103593	0.000505719		ASB3 CHAC2 C2orf30 GPR75
2	109044642	rs417999	C	T	0.160764		-0.1747	0.0001592		0.113208	0.940356		-0.0782633	0.0470286		CCDC138 EDAR SH3MD4
2	178153407	rs11691740	G	A	0.172414		-0.1861	4.688e-05		-0.0297021	0.33506		-0.123056	0.00134241		AGPS TTC30B TTC30A PDE11A
2	201099736	rs999576	C	T	0.22274		0.1604	0.0001088		0.0493268	0.211702		0.12272	0.000378451		LOC26010 KCTD18 SGOL2 AOX1
2	205473162	rs11896131	G	A	0.0577819		0.34	4.261e-06		-0.138304	0.880619		0.165577	0.00920922		PARD3B
3	7878856	rs1825926	A	G	0.308481		-0.1436	0.0001047		0.0203077	0.636853		-0.0859761	0.00633301		GRM7
5	36518797	rs2455253	G	A	0.0443097		0.3168	0.0001405		-0.0315938	0.587973		0.218672	0.00255977		RANBP3L SLC1A3
6	33941469	rs4711358	T	C	0.325722		0.1446	0.0001051		-0.0426931	0.793081		0.0664147	0.0283188		ITPR3 C6orf125 IHPK3 LEMD2 MLN GRM4
6	69782303	rs2785575	A	C	0.156104		0.1816	9.354e-05		-0.015739	0.590085		0.119716	0.00201085		BAI3
6	169227564	rs12179836	G	A	0.4548		0.1436	3.641e-05		-0.049367	0.814639		0.076041	0.0101333		THBS2
7	34774996	rs10278663	A	G	0.215284		-0.1716	3.167e-05		0.0956062	0.919514		-0.0876224	0.0137646		NPSR1 DPY19L1
8	15313956	rs9325755	G	A	0.151727		-0.1913	7.594e-05		-0.124262	0.0429271		-0.165611	4.00929e-05		SGCZ TUSC3
8	27961518	rs1000658	C	T	0.163094		0.1699	0.0001981		0.0861542	0.132598		0.14891	0.000163975		SCARA5 C8orf80 ELP3
10	30356214	rs2185724	C	T	0.424511		0.1324	8.543e-05		-0.0565212	0.85444		0.0711492	0.0136265		KIAA1462
10	71021017	rs10509320	G	A	0.254893		0.1653	2.175e-05		-0.0867533	0.918705		0.0768782	0.0208462		HK1 TACR2 TSPAN15 NEUROG3 C10orf35
10	82385295	rs10881857	C	T	0.222274		-0.1505	0.0001666		-0.0804094	0.100246		-0.125558	0.000227004		TSPAN14 SH2D4B
10	89589556	rs7076964	G	A	0.480895		-0.144	3.134e-05		-0.0893671	0.0499124		-0.121904	3.06053e-05		PAPSS2 ATAD1 KILLIN PTEN
10	121180103	rs915120	G	A	0.39329		-0.1413	5.734e-05		-0.0612526	0.145146		-0.117928	9.52218e-05		GRK5 RGS10 TIAL1
11	80813903	rs10501511	G	A	0.205965		-0.1882	1.367e-05		-0.0778728	0.113148		-0.14543	4.99573e-05		none
11	131471371	rs1106362	A	G	0.149254		-0.1856	0.0001202		-0.0629714	0.2014		-0.144546	0.000424338		HNT
13	69629239	rs585418	C	T	0.0564366		0.2883	0.0001073		-0.111898	0.78659		0.178845	0.00751703		KLHL1
13	112367707	rs1571621	C	T	0.171016		-0.1717	0.0001084		-0.0438755	0.268179		-0.130851	0.000552181		TUBGCP3 C13orf35 ATP11A
14	50511695	rs17123302	T	C	0.0611007		0.2862	8.914e-05		0.000206095	0.499239		0.181341	0.00279542		NIN ABHD12B PYGL TRIM9
14	58554256	rs1956193	G	A	0.238583		-0.1557	0.0001167		-0.0261889	0.336764		-0.117987	0.000538566		DAAM1
14	59124672	rs4901943	G	A	0.437092		-0.1336	9.381e-05		-0.0558201	0.14418		-0.110362	0.000123437		GPR135 C14orf149 C14orf100 RTN1
16	19397959	rs3743957	A	G	0.048041		0.3133	6.268e-05		0.00558884	0.480166		0.194672	0.00247997		TMC5 GDE1 CP110 C16orf62
16	48469121	rs12709072	G	A	0.469245		0.1567	5.232e-06		0.0332514	0.268912		0.118897	4.80546e-05		ZNF423 TMEM188 HEATR3
16	79634471	rs17849653	G	A	0.0261194		0.4274	8.33e-05		-0.0528538	0.621538		0.256897	0.00538998		C16orf61 CENPN ATMIN C16orf46 GCSH PKD1L2 BCMO1
17	70768128	rs8073890	T	C	0.054155		0.2957	7.135e-05		0.105885	0.198691		0.251281	9.60665e-05		KCTD2 SLC16A5 ARMC7 NT5C HN1 SUMO2 NUP85 GGA3 MRPS7 MIF4GD SLC25A19 GRB2 KIAA0195
17	74451214	rs4789921	A	G	0.0740913		-0.2515	8.652e-05		-0.0101797	0.459461		-0.170217	0.00173309		PSCD1 USP36 TIMP2 LGALS3BP CANT1 C1QTNF1 FLJ21865 HRNBP3
18	58058043	rs4941122	A	G	0.10438		-0.2549	4.712e-06		-0.0060333	0.475169		-0.172582	0.000420989		PIGN KIAA1468 TNFRSF11A
18	60068837	rs4245302	T	C	0.420093		-0.1371	8.132e-05		0.0064108	0.546451		-0.086961	0.00334273		none
19	52612992	rs8104255	C	A	0.100652		-0.2078	0.0001695		0.0593371	0.736647		-0.129603	0.00701894		BBC3 CCDC9 C5AR1 GPR77 DHX34 MEIS3 SLC8A2 KPTN NAPA GLTSCR1
21	35743768	rs2178832	C	T	0.463653		-0.1344	0.0001337		-0.00150279	0.488846		-0.0828749	0.00517325		none
22	36322650	rs4547623	A	G	0.307083		-0.1527	4.757e-05		-0.0903697	0.0688287		-0.128344	6.10866e-05		ELFN2 MFNG CARD10 CDC42EP1 LGALS2 GGA1 SH3BP1 PDXP LGALS1 NOL12 TRIOBP
22	41068710	rs9620039	T	C	0.468779		0.128	0.0001531		0.0274849	0.311913		0.0937825	0.00128458		TCF20 NFAM1 SERHL CGI-96
a Effect of minor allele is indicated by magnitude of regression coefficient
b P-value is for a one-tailed test for association in same direction as GWAS.
