# Supplementary material for: A Genome-Wide Association Study Confirms VKORC1, CYP2C9, and CYP4F2 as Principal Genetic Determinants of Warfarin Dose
Source: PLoS Genet. 2009 Mar 20;5(3):e1000433. doi: 10.1371/journal.pgen.1000433 (PMC2652833; doi:10.1371/journal.pgen.1000433)
Supplement: Table S2 — Testing for statistical interaction between predictors of warfarin dose. After correcting for the 15 interaction tests, no pair of predictors exhibited statistically significant interaction. Data is for the combined panel of subjects (N = 1641). See main text for more details. (0.02 MB XLS) [file pgen.1000433.s004.xls]

## Sheet: Table S2
Table S2. Statistical interaction between predictors for warfarin dose
Predictors			Estimate	P-value
VKORC1	CYP2C9*3		0.197943	0.0145916
VKORC1	CYP2C9*2		0.0293348	0.642324
VKORC1	CYP4F2		0.0188377	0.697055
CYP2C9*3	CYP2C9*2		0.117877	0.565895
CYP2C9*3	CYP4F2		0.0928017	0.308738
CYP2C9*2	CYP4F2		0.0984758	0.166849
VKORC1	Age		0.00397767	0.0794007
VKORC1	Sex		-0.150303	0.014537
CYP2C9*3	Age		0.00342063	0.412839
CYP2C9*3	Sex		0.223754	0.0495706
CYP2C9*2	Age		0.00493344	0.166211
CYP2C9*2	Sex		-0.0202392	0.828968
CYP4F2	Age		-0.00267936	0.275215
CYP4F2	Sex		0.0938502	0.167745
Age	Sex		0.00321885	0.293222
For each pair of predictors for warfarin dose, statistical interaction was tested by adding their product term in multiple regression. The regression includes six predictors in Table 2 as covariates. Data is for the combined panel (N=1641).
