# Supplementary material for: A Genome-Wide Association Study Confirms VKORC1, CYP2C9, and CYP4F2 as Principal Genetic Determinants of Warfarin Dose
Source: PLoS Genet. 2009 Mar 20;5(3):e1000433. doi: 10.1371/journal.pgen.1000433 (PMC2652833; doi:10.1371/journal.pgen.1000433)
Supplement: Table S3 — Survival time analysis for incidence of over-anticoagulation within the first 5 weeks of treatment in the whole WARG cohort (N = 1489). See main text for more details. (0.02 MB XLS) [file pgen.1000433.s005.xls]

## Sheet: Table S3
Table S3. Survival time analysis for incidence of over-anticoagulation within the first 5 weeks of treatment in the whole WARG cohort (N=1,489).
Predictorsa	Coefficientb	P-value
VKORC1	0.797	5.7e-11
CYP2C9*3	1.02	1.5e-09
VKORC1	0.818	1.1e-11
CYP2C9*3	1.077	6.8e-11
warfarin dose	-0.77	0
warfarin dose	-0.711	3e-14
VKORC1	0.173	0.22
warfarin dose	-0.697	0
CYP2C9*3	0.434	0.011
warfarin dose	-0.577	9.4e-09
VKORC1	0.558	0.0021
CYP2C9*3	0.295	0.044
aWe calculated Cox proportional hazard regression model for various combinations of VKORC1, CYP2C9*3 and warfarin dose. VKORC1 is represented by rs992323. CYP2C9*3 is represented by rs1057910. Different models are delimited by a blank line. Predictors do not include age or sex. For any of the models, addition of an interacting term was not significant (P>0.01).
bEffect of minor allele
