# Supplementary material for: A Genome-Wide Association Study Confirms VKORC1, CYP2C9, and CYP4F2 as Principal Genetic Determinants of Warfarin Dose
Source: PLoS Genet. 2009 Mar 20;5(3):e1000433. doi: 10.1371/journal.pgen.1000433 (PMC2652833; doi:10.1371/journal.pgen.1000433)
Supplement: Table S4 — Multiple regression analysis of warfarin dose in WARG replication samples, WARG GWAS plus replication, or Uppsala replication samples. This table shows the same results displayed in Table 2 of the main text except that WARG and Uppsala subjects are separated into different subsets. (0.02 MB XLS) [file pgen.1000433.s006.xls]

## Sheet: Table S4
Table S4. Multiple regression analysis of warfarin dose in WARG replication samples, WARG GWAS plus replicatoin, or Uppsala replication samples
		WARG replication (410 complete observations)									WARG combined (1463)									Uppsala replication (178)
		Effect on doseb						R2	P-value		Effect on doseb						R2	P-value		Effect on doseb						R2	P-value
Predictor		Estimate (95% CI)									Estimate (95% CI)									Estimate (95% CI)
VKORC1 rs9923231 (C->T)a		-0.979462	(	-1.10071	,	-0.85821	)	0.276069	2.31359e-44		-0.967543	(	-1.02793	,	-0.907156	)	0.281619	7.65501e-166		-0.985952	(	-1.16807	,	-0.803836	)	0.309241	1.07744e-20
CYP2C9*3 rs1057910 (Ile359Leu)a		-1.0435	(	-1.26542	,	-0.821577	)	0.0824709	1.44493e-18		-1.09907	(	-1.21302	,	-0.985121	)	0.0763803	1.54827e-71		-1.25299	(	-1.59987	,	-0.906115	)	0.12484	2.78078e-11
CYP2C9*2 rs1799853 (Arg144Cys)a		-0.465279	(	-0.642719	,	-0.287838	)	0.0298455	3.99978e-07		-0.570797	(	-0.66328	,	-0.478315	)	0.0416382	3.26431e-32		-0.342391	(	-0.639243	,	-0.0455389	)	0.014086	0.0240437
CYP4F2 rs2108622 (Val433Met)a		0.127856	(	-0.00800422	,	0.263715	)	0.00135402	c0.037		0.214893	(	0.147043	,	0.282744	)	0.00993292	6.78722e-10		0.232253	(	0.0421469	,	0.42236	)	0.0149043	c0.008
Age		-0.0315466	(	-0.0380328	,	-0.0250605	)	0.147104	1.21885e-19		-0.0343455	(	-0.037658	,	-0.0310329	)	0.164389	4.08479e-81		-0.0267613	(	-0.0385206	,	-0.015002	)	0.0845109	1.30011e-05
Sex (male)		0.258983	(	0.0806365	,	0.43733	)	0.00695856	0.00453129		0.323764	(	0.237155	,	0.410373	)	0.0133724	3.72736e-13		0.346257	(	0.0732218	,	0.619292	)	0.0140895	0.0132456
aIn parenthesis are major/minor allele
bEffect of individual predictor on dose is indicated by regression coefficient and 95% confidence interval, proportion of explained variance (R2) and P-value.
cAssociation in same direction as GWAS was assessed by a one-tailed test.
